# Supplementary material for: Ecotoxicity of Copper(I) Chloride in Grooved Carpet Shell (Ruditapes decussatus)
Source: Antioxidants (Basel). 2022 Oct 30;11(11):2148. doi: 10.3390/antiox11112148 (PMC9686603; doi:10.3390/antiox11112148)
Supplement: Supplementary file 1 [file antioxidants-11-02148-s001.zip]

Archive with 1 entries (1 files):
- antioxidants-1977224-supplementary.xlsx
