# Supplementary material for: Ecotoxicity of Copper(I) Chloride in Grooved Carpet Shell (Ruditapes decussatus)
Source: Antioxidants (Basel). 2022 Oct 30;11(11):2148. doi: 10.3390/antiox11112148 (PMC9686603; doi:10.3390/antiox11112148)
Supplement: Supplementary file 1 [file antioxidants-11-02148-s001.zip › antioxidants-1977224-supplementary.xlsx]

## Sheet: Supplementary_Table S1
Supplementary Table S1 - Determination of dosing Cu-concentrations in water samples of both assays.
Sub‒acute trial							Lethal concentration (LC50)
CuCl (mg/L)	Replicate	Cu (mg/L)	Mean	SD		CuCl (mg/L)	Replicate	Cu (mg/L)	Mean	SD
						30	1	23.65	24.1967	0.478574
0.90	1	0.68	0.676667	0.0251661			2	24.4
	2	0.7					3	24.54
	3	0.65				15	1	11.81	11.6567	0.595007
							2	12.16
0.45	1	0.34	0.38	0.04			3	11
	2	0.42				7.5	1	5.9	5.99667	0.20306
	3	0.38					2	6.23
							3	5.86
0.045	1	0.036	0.0363333	0.00152753		3.75	1	2.95	3.02333	0.110151
	2	0.035					2	3.15
	3	0.038					3	2.97
						1.875	1	1.48	1.56	0.08
							2	1.64
							3	1.56

## Sheet: Supplementary_Table S2
	Supplementary Table S2 - Descriptive statistic of biomarkers.
						Biomarkers
			Time	Concentration		CAT			Se‒GPx			GSH + 2GSSG			GSTs			SOD
						µmol/minute/mg protein			nmol/minute/mg protein			nmol/g			nmol/minute/mg protein			U/mg protein
						Digestive gland	Gills		Digestive gland	Gills		Digestive gland	Gills		Digestive gland	Gills		Digestive gland	Gills
	Exposure
			Day 1	Control		78.71±10.89	62.25±8.13		35.53±9.54	22.79±4.38		67.51±7.68	237.32±26.34		126.1±35.13	356.45±37.7		1.89±0.44	6.85±0.9
				0.045		72.24±8.94	66.59±6.78		27.64±9.24	37.1±3.3		75.81±10.38	274.32±35.39		122.59±27.23	402.77±22.07		1.77±0.45	9.11±0.73
				0.45		115.74±25.86	72.78±0.95		33.15±9.22	37.08±4.92		74.95±9.58	227.92±12.77		143.97±32.33	393.39±15.37		2.48±0.28	4.12±0.96
				0.9		100.7±10.78	67.16±9.16		48.65±4.03	38.57±4.71		67.07±1.14	143.78±12.63		136.46±13.51	395.02±32.26		1.67±0.69	4.9±0.84
			Day 2	Control		95.69±4.4	59.95±9.3		36.28±4.81	23.67±4.14		79.63±17.26	218.14±32.53		106.26±29.26	306.03±25.31		2.16±0.13	5.26±1.11
				0.045		71.01±16.32	52.57±4.17		18.84±3.09	14.85±3.12		115.36±21.84	201.14±24.39		88.29±17.6	362.61±42.32		2.26±0.34	4.35±0.62
				0.45		102.11±17.36	64.4±10.64		16.58±4.46	12.18±3.2		122.51±34.14	236.08±34.55		88.26±21.44	405.29±48.99		1.67±0.16	4.82±0.86
				0.9		90±17.44	81.71±10.29		30.52±6.42	13.7±0.73		112.07±24.59	230.62±35.07		159.1±31.23	425.77±25.51		2.32±0.34	4.83±0.99
			Day 3	Control		117.98±16.01	57.35±11.18		24.8±5.77	20.83±3.92		76.82±11.8	197.04±28.69		157.69±7.7	324.37±46.48		2.35±0.43	5.22±1.37
				0.045		87.99±22.43	66.21±9.21		18.58±1.74	13.98±2.66		105.24±14.33	195.63±24.69		190.24±23.56	317.61±23.65		2.48±0.24	3.86±1.41
				0.45		83.11±10.47	38.33±3.41		38.65±9.88	14.31±6.52		227.32±31.78	189.68±34.27		177.77±19.02	284.95±57.62		2.28±0.13	3.88±0.72
				0.9		113.69±13.87	30.31±6.56		50.81±8.45	14.73±3.34		321.3±104.73	209.91±42.89		225.21±28.04	187.83±40.24		2.43±0.22	3.46±0.23
			Day 4	Control		105.27±5.07	54.93±6.04		32.05±8.72	19.02±3.49		85.6±7.95	180.59±18.92		130.27±14.89	303.5±24.9		2.13±0.22	5.28±0.58
				0.045		81.44±15.83	50.18±6.7		52.37±8.7	13.07±1.64		208.56±34.05	151.28±12.59		122.17±28.69	322.29±30.89		2.16±0.19	3.45±0.66
				0.45		80.44±6.87	35.04±8.33		41.27±7.45	13.01±1.63		109.24±3.74	251.31±38.43		139.93±44.14	173.9±32.99		2.36±0.44	7.65±1.56
				0.9		120.14±31.75	29.16±5.04		70.75±12.68	14.52±1.54		76.92±17.82	285.39±33.75		124.91±19.51	137.69±26.02		2.5±0.15	7.27±1.13
	96 withdrawal hours
			Day 5	Control		119.88±25.69	56.3±5.94		35.57±5.63	20.9±0.59		70.43±9.97	192.93±17.23		153.81±43.56	244.52±29.78		2.46±0.16	6.14±0.78
				0.045		111.36±28.39	53.85±6.13		39.83±12.16	25.45±4.83		84.8±15.14	208.25±39.45		204.52±26.06	261.21±41.93		2.31±0.49	7.32±0.32
				0.45		125.58±30.59	64.39±6.42		81.45±13.3	28.43±3.88		79±10.95	192.27±29.03		213.96±12.25	272.64±16.07		2.41±0.57	7.02±1.06
				0.9		121.28±13.13	50.57±9.49		52.75±13.76	17.4±0.7		85.47±11.88	263.19±21.28		204.77±6.48	181.02±12.55		2.83±0.64	4.09±0.9
			Day 6	Control		119.52±16.11	39.82±3.3		26.97±12.06	18.42±1.29		67.29±9.16	182.22±11.36		130.39±47.25	253.09±24.26		2.71±0.57	6.55±1.32
				0.045		134.63±10.89	32.64±5.21		52.78±5	15.13±2.06		73.78±12.98	198.28±27.2		113.25±4.09	246.3±28.59		3.4±0.35	7.98±1.84
				0.45		154.84±16.86	41.12±7.31		92.58±15.36	31.64±5.73		70.83±20.69	237.95±14.5		161.96±35.76	249.06±20.64		3.39±0.42	8.51±1.23
				0.9		176.34±15.42	39.01±3.16		58.29±13.85	36.3±4		72.87±18.58	212.61±8.63		235.58±49.34	140.24±23.25		4.48±0.14	2.93±0.8
			Day 7	Control		115.24±23.01	50.51±10.27		24.06±2.85	25.07±3.93		72.21±10.78	207.98±10.18		135.37±21.86	241.08±13.02		3.07±0.43	7.11±1.24
				0.045		123.78±11.44	45.27±6.41		38.45±6.57	26.71±4.95		72.02±11.69	213.6±41.31		197.65±45.73	250.14±31.61		2.92±0.68	8.13±1.46
				0.45		158.3±6.5	47.94±12.2		61.24±13.94	23.7±0.55		76.98±11.99	214.15±36.71		272.84±40.58	225.68±19.4		3.92±0.25	8.39±1.87
				0.9		138.33±28.46	43.83±7.95		66.55±18.61	30.04±8.47		70.19±4.9	237.13±28.49		193.15±34.01	183.23±30.33		3.72±0.46	3.5±1.02
			Day 8	Control		123.18±19.46	62.5±10.95		29.4±10.67	21.89±3.41		81.34±7.84	205.75±27.19		136.3±5.03	287.6±6.61		1.85±0.3	6.74±0.48
				0.045		153.25±34.96	72.64±5		44.25±9.69	23.73±5.22		80.13±11.9	220.32±11.93		169±28.13	313.44±32.49		2.59±0.26	10.51±0.86
				0.45		129.48±23.51	69.48±7.35		47.09±13.59	29.31±7.37		82.63±12.57	204.62±23.25		187.53±51.32	244.95±25.4		2.81±0.42	4.3±1.53
				0.9		130.57±25.91	59.2±6.24		50.79±13.73	31.62±5.32		82.55±13.29	218.31±17.43		149.71±18.5	221.41±34.26		1.96±0.51	5.66±1.48
